# Supplementary material for: Comparative transcriptomics reveals desynchronisation of gene expression during the floral transition between Arabidopsis and Brassica rapa cultivars
Source: Quant Plant Biol. 2021 Apr 26;2:e4. doi: 10.1017/qpb.2021.6 (PMC10095958; doi:10.1017/qpb.2021.6)
Supplement: Supplementary file 1 [file S2632882821000060sup001.zip]

Archive with 12 entries (12 files):
- S2632882821000060supp001.docx
- S2632882821000060supp002.docx
- S2632882821000060supp003.docx
- S2632882821000060supp004.docx
- S2632882821000060supp005.docx
- S2632882821000060supp006.docx
- S2632882821000060supp007.pptx
- S2632882821000060supp008.docx
- S2632882821000060supp009.gz
- S2632882821000060supp010.gz
- S2632882821000060supp011.xlsx
- S2632882821000060supp012.csv
